# Supplementary material for: A CpG island-encoded mechanism protects genes from premature transcription termination
Source: Nat Commun. 2023 Feb 9;14:726. doi: 10.1038/s41467-023-36236-2 (PMC9911701; doi:10.1038/s41467-023-36236-2)
Supplement: Supplementary file 4 — Supplementary data 1 [file 41467_2023_36236_MOESM4_ESM.xlsx]

## Sheet: Supplementary Data 1
Crosslinked ChIP-seq
Sample	total paired reads	mm10 uniquely mapped reads	hg19 uniquely mapped reads
T7SET1AChIP_Rep10hr	69365752	68211073	1154679
T7SET1AChIP_Rep12hr	64845500	63782524	1062976
T7SET1AChIP_Rep20hr	67842701	66170962	1671739
T7SET1AChIP_Rep22hr	46129461	45311831	817630
T7SET1AChIP_Rep30hr	71674831	70151460	1523371
T7SET1AChIP_Rep32hr	28498938	28037626	461312
Input_T7SET1AChIP_Rep10hr	9479765	9449956	29809
Input_T7SET1AChIP_Rep12hr	13869676	13825352	44324
Input_T7SET1AChIP_Rep20hr	15022230	14974419	47811
Input_T7SET1AChIP_Rep22hr	13549310	13505777	43533
Input_T7SET1AChIP_Rep30hr	8620870	8594513	26357
Input_T7SET1AChIP_Rep32hr	11977702	11944778	32924
Z4ChIP_Rep10hr	-	40701537	-
Z4ChIP_Rep12hr	-	53680660	-
Z4ChIP_Rep20hr	-	46541124	-
Z4ChIP_Rep22hr	-	53575380	-
Z4ChIP_Rep30hr	-	54415382	-
Z4ChIP_Rep32hr	-	43410184	-
INPUT_Z4ChIP_Rep10hr	-	20028255	-
INPUT_Z4ChIP_Rep12hr	-	17800662	-
INPUT_Z4ChIP_Rep20hr	-	15010393	-
INPUT_Z4ChIP_Rep22hr	-	16897283	-
INPUT_Z4ChIP_Rep30hr	-	14545037	-
INPUT_Z4ChIP_Rep32hr	-	14332806	-
NTDChIP_Rep10hr	59493188	56915385	2577803
NTDChIP_Rep12hr	63507537	61192607	2314930
NTDChIP_Rep20hr	57400913	55267357	2133556
NTDChIP_Rep22hr	43211314	41815725	1395589
NTDChIP_Rep30hr	71141282	68586629	2554653
NTDChIP_Rep32hr	60350735	58421915	1928820
INPUT_NTDChIP_Rep10hr	22432656	21365040	1067616
INPUT_NTDChIP_Rep12hr	20988546	20164129	824417
INPUT_NTDChIP_Rep20hr	15910943	15294103	616840
INPUT_NTDChIP_Rep22hr	18971161	18304168	666993
INPUT_NTDChIP_Rep30hr	19761915	18979315	782600
INPUT_NTDChIP_Rep32hr	25057628	24198762	858866
Native ChIP-seq
Sample	total paired reads	mm10 uniquely mapped reads	dm6 uniquely mapped reads
H3K4ChIP_Rep10hr	23017619	20419474	2598145
H3K4ChIP_Rep12hr	22074904	18383141	3691763
H3K4ChIP_Rep14hr	26887585	22049558	4838027
H3K4ChIP_Rep124hr	37265937	32079404	5186533
H3K4ChIP_Rep20hr	25442873	22439611	3003262
H3K4ChIP_Rep22hr	25500572	20799225	4701347
H3K4ChIP_Rep24hr	28218790	23292444	4926346
H3K4ChIP_Rep224hr	32588784	27629139	4959645
H3K4ChIP_Rep30hr	26022789	23192997	2829792
H3K4ChIP_Rep32hr	25061122	21648102	3413020
H3K4ChIP_Rep34hr	27022819	23799792	3223027
H3K4ChIP_Rep324hr	24966880	22437101	2529779
Input_H3K4ChIP_Rep10hr	7557935	7362171	195764
Input_H3K4ChIP_Rep12hr	5745964	5554598	191366
Input_H3K4ChIP_Rep14hr	6151843	5977063	174780
Input_H3K4ChIP_Rep124hr	6137019	5953845	183174
Input_H3K4ChIP_Rep20hr	6273104	6145505	127599
Input_H3K4ChIP_Rep22hr	5407095	5274859	132236
Input_H3K4ChIP_Rep24hr	6362810	6236391	126419
Input_H3K4ChIP_Rep224hr	5641449	5525097	116352
Input_H3K4ChIP_Rep30hr	6407377	6270867	136510
Input_H3K4ChIP_Rep32hr	5758364	5626975	131389
Input_H3K4ChIP_Rep34hr	10360063	10162676	197387
Input_H3K4ChIP_Rep324hr	6917508	6764797	152711
TT-seq
Sample	total paired reads	mm10 uniquely mapped reads	dm6 uniquely mapped reads
dTAGSET1AB_TTseq_Rep10hr	38876382	36931252	1945130
dTAGSET1AB_TTseq_Rep12hr	46034521	43639344	2395177
dTAGSET1AB_TTseq_Rep20hr	44005654	42053154	1952500
dTAGSET1AB_TTseq_Rep22hr	47748093	45624028	2124065
dTAGSET1AB_TTseq_Rep30hr	37362475	35767658	1594817
dTAGSET1AB_TTseq_Rep32hr	36737144	35106971	1630173
dTAGZ4_TTseq_Rep10hr	48661878	46408741	2253137
dTAGZ4_TTseq_Rep12hr	49319238	47163570	2155668
dTAGZ4_TTseq_Rep20hr	56975668	53498124	3477544
dTAGZ4_TTseq_Rep22hr	59523502	56120049	3403453
dTAGZ4_TTseq_Rep30hr	64506322	60651384	3854938
dTAGZ4_TTseq_Rep32hr	65350602	61414843	3935759
dTAGSET1ABZC3H4_TTseq_Rep10hr	44154669	42011721	2142948
dTAGSET1ABZC3H4_TTseq_Rep12hr	57347488	54865359	2482129
dTAGSET1ABZC3H4_TTseq_Rep20hr	52280576	50241166	2039410
dTAGSET1ABZC3H4_TTseq_Rep22hr	51596563	49854815	1741748
dTAGSET1ABZC3H4_TTseq_Rep30hr	60869215	57921515	2947700
dTAGSET1ABZC3H4_TTseq_Rep32hr	55377386	52924528	2452858
RNA-seq
Sample	total paired reads	mm10 uniquely mapped reads	dm6 uniquely mapped reads
WT_RNAseq_Rep10hr	17880612	16945251	935361
WT_RNAseq_Rep12hr	19187844	18165036	1022808
WT_RNAseq_Rep20hr	14856020	14012929	843091
WT_RNAseq_Rep22hr	16030576	15032285	998291
WT_RNAseq_Rep30hr	19094061	17616035	1478026
WT_RNAseq_Rep32hr	21600629	20157781	1442848
dTAGSET1B_RNAseq_Rep10hr	16607312	16357995	249317
dTAGSET1B_RNAseq_Rep12hr	31420363	30932491	487872
dTAGSET1B_RNAseq_Rep14hr	30179465	29730433	449032
dTAGSET1B_RNAseq_Rep124hr	34001668	33482187	519481
dTAGSET1B_RNAseq_Rep20hr	36147650	35919741	227909
dTAGSET1B_RNAseq_Rep22hr	24700590	24562221	138369
dTAGSET1B_RNAseq_Rep24hr	29498827	29308647	190180
dTAGSET1B_RNAseq_Rep224hr	28845027	28640703	204324
dTAGSET1B_RNAseq_Rep30hr	39236554	38807783	428771
dTAGSET1B_RNAseq_Rep32hr	37500233	37130125	370108
dTAGSET1B_RNAseq_Rep34hr	36267985	35932937	335048
dTAGSET1B_RNAseq_Rep324hr	31141121	30898115	243006
dTAGSET1B_RNAseq_Rep40hr	38961785	38520493	441292
dTAGSET1B_RNAseq_Rep42hr	25148179	24895569	252610
dTAGSET1B_RNAseq_Rep44hr	30418456	30133026	285430
dTAGSET1B_RNAseq_Rep424hr	33244921	32925809	319112
dTAGSET1A_RNAseq_Rep10hr	28629222	26289098	2340124
dTAGSET1A_RNAseq_Rep12hr	23141947	21396328	1745619
dTAGSET1A_RNAseq_Rep14hr	25312774	23431319	1881455
dTAGSET1A_RNAseq_Rep124hr	16707027	15140232	1566795
dTAGSET1A_RNAseq_Rep20hr	24280678	22388681	1891997
dTAGSET1A_RNAseq_Rep22hr	20080933	18288134	1792799
dTAGSET1A_RNAseq_Rep24hr	25801333	23921630	1879703
dTAGSET1A_RNAseq_Rep224hr	21446842	19454893	1991949
dTAGSET1A_RNAseq_Rep30hr	28309880	26674928	1634952
dTAGSET1A_RNAseq_Rep32hr	21982690	20777943	1204747
dTAGSET1A_RNAseq_Rep34hr	29766514	28283833	1482681
dTAGSET1A_RNAseq_Rep324hr	30485239	28604157	1881082
dTAGSET1AB_RNAseq_Rep10hr	18349304	17466537	882767
dTAGSET1AB_RNAseq_Rep12hr	28218603	26925144	1293459
dTAGSET1AB_RNAseq_Rep14hr	19786393	18945026	841367
dTAGSET1AB_RNAseq_Rep124hr	16196408	15325966	870442
dTAGSET1AB_RNAseq_Rep20hr	22296445	21285811	1010634
dTAGSET1AB_RNAseq_Rep22hr	26503745	25418231	1085514
dTAGSET1AB_RNAseq_Rep24hr	15731879	15163009	568870
dTAGSET1AB_RNAseq_Rep224hr	17772186	17033414	738772
dTAGSET1AB_RNAseq_Rep30hr	18454551	17666106	788445
dTAGSET1AB_RNAseq_Rep32hr	18448451	17590466	857985
dTAGSET1AB_RNAseq_Rep34hr	24361089	23249801	1111288
dTAGSET1AB_RNAseq_Rep324hr	19846418	18879292	967126
