# Supplementary material for: A CpG island-encoded mechanism protects genes from premature transcription termination
Source: Nat Commun. 2023 Feb 9;14:726. doi: 10.1038/s41467-023-36236-2 (PMC9911701; doi:10.1038/s41467-023-36236-2)
Supplement: Supplementary file 6 — Source Data [file 41467_2023_36236_MOESM6_ESM.zip]

Archive with 2 entries (2 files):
- Source Data - Raw data.xlsx
- Source Data - Western Blots.pdf
