# Supplementary material for: A CpG island-encoded mechanism protects genes from premature transcription termination
Source: Nat Commun. 2023 Feb 9;14:726. doi: 10.1038/s41467-023-36236-2 (PMC9911701; doi:10.1038/s41467-023-36236-2)
Supplement: Supplementary file 6 — Source Data [file 41467_2023_36236_MOESM6_ESM.zip › Source Data - Raw data.xlsx]

## Sheet: Figure 2A and Sup Fig 2A
Replicate 1						Replicate 2
	H3K4me3	H3	Normalised	rel to unt mean			H3K4me3	H3	Normalised	rel to unt mean			Rep1	Rep2			average	SD	SEM
UNT	0.149	2.59	0.057529	1.14963		UNT	0.12	2.82	0.0425532	0.850365		UNT	1.14963	0.850365			1	0.211615	0.149635
2hr	0.112	2.25	0.0497778	0.994738		2hr	0.0579	1.5	0.0386	0.771366		2hr	0.994738	0.771366			0.883052	0.157948	0.111686
4hr	0.111	1.98	0.0560606	1.12029		4hr	0.0624	1.64	0.0380488	0.760351		4hr	1.12029	0.760351			0.940321	0.254517	0.17997
24hr	0.175	3.32	0.0527108	1.05335		24hr	0.105	2.74	0.0383212	0.765794		24hr	1.05335	0.765794			0.909573	0.203334	0.143779
48hr	0.185	3.09	0.0598706	1.19643		48hr	0.0936	2.5	0.03744	0.748185		48hr	1.19643	0.748185			0.972307	0.316956	0.224121
72hr	0.134	2.38	0.0563025	1.12513		72hr	0.0906	2.58	0.0351163	0.701749		72hr	1.12513	0.701749			0.913438	0.299373	0.211689
96hr	0.148	2.73	0.0542125	1.08336		96hr	0.0934	2.58	0.0362016	0.723437		96hr	1.08336	0.723437			0.903398	0.254504	0.179961
					UNT mean	0.0500411

## Sheet: Figure 2F
Luciferase reporter assays
	Rep1	Rep2	Rep3		average	SD	SEM
GFP	1.30181	0.994369	1.69673		1.33097	0.352089	0.203279
WT	15.0391	20.2445	21.5792		18.9543	3.4557	1.99515
CAT MUT	16.1105	14.8147	22.0857		17.6703	3.87834	2.23916

## Sheet: Sup Fig S1E
Set1b expression analysis
	Rep1	Rep2	Rep3		average	SD	SEM
UNT_RPKM	2.19191	2.23885	3.60435		2.67837	0.802267	0.463189
2hr_RPKM	6.18546	6.38972	6.36514		6.31344	0.111515	0.0643831

## Sheet: Figure 3BE and Sup Fig 3A
Luciferase reporter assays
	rep1	rep2	rep3	rep4	rep5	rep6	rep7		average	SD	SEM
GFP	1.06326	0.439721	1.02888	1.16135	0.674681	1.64273	0.70368		0.959188	0.395784	0.177
FL	5.72407	16.7597	19.8301	15.0196	9.04172	14.8665	5.72643		12.424	5.59074	2.50025
NTD	11.2561	4.64781	8.23014	9.42939	25.3244	15.0476	12.0319		12.2811	6.60435	2.95355
DPR/AAA	1.03662	0.437668	1.03218	1.05497	1.11935	0.419578	0.795661		0.842289	0.30011	0.134213
RRM	1.54832	0.687346	0.973984	1.19519	2.55656	0.985483	0.730165		1.23958	0.649527	0.290477
Linker	1.055	0.829584	0.866929	1.11439	1.39354	1.69753	1.63549		1.2275	0.352574	0.157676
SET	1.59364	0.841309	0.78512	1.49579	1.11389	1.16123	0.780248		1.11018	0.334629	0.149651
SET1B NTD	19.517	17.1547	24.7704	25.5402	82.3966	31.8378	57.5271		36.9634	24.1151	10.7846
